# Supplementary material for: Fermented Chinese Herbs Improve the Growth and Immunity of Growing Pigs through Regulating Colon Microbiota and Metabolites
Source: Animals (Basel). 2023 Dec 15;13(24):3867. doi: 10.3390/ani13243867 (PMC10740985; doi:10.3390/ani13243867)
Supplement: Supplementary file 1 [file animals-13-03867-s001.zip]

Archive with 2 entries (2 files):
- Supplementary Figures and Table S1 caption.pdf
- Table S1.xlsx
